# Supplementary material for: TRiC controls transcription resumption after UV damage by regulating Cockayne syndrome protein A
Source: Nat Commun. 2018 Mar 12;9:1040. doi: 10.1038/s41467-018-03484-6 (PMC5847541; doi:10.1038/s41467-018-03484-6)
Supplement: Supplementary file 5 — Supplementary Data 2 [file 41467_2018_3484_MOESM5_ESM.xlsx]

## Sheet: Sheet1
Supplementary Data 2: Cross-links identified by xIP-MS of CSA-GFP from CS3BE-hTert cells
Protein 1	LinkPos protein 1	Protein 2	LinkPos protein 2
sp|O15212|PFD6_HUMAN	122	sp|O15212|PFD6_HUMAN	8
sp|O95816|BAG2_HUMAN	186	sp|O95816|BAG2_HUMAN	200
sp|O95816|BAG2_HUMAN;sp|O95816|BAG2_HUMAN	9;9	sp|P11142|HSP7C_HUMAN;sp|P54652|HSP72_HUMAN	345;348
sp|P0DMV9|HS71B_HUMAN	159	sp|P0DMV9|HS71B_HUMAN	512
sp|P0DMV9|HS71B_HUMAN	507	sp|P0DMV9|HS71B_HUMAN	512
sp|P0DMV9|HS71B_HUMAN;sp|P0DMV9|HS71B_HUMAN;sp|P0DMV9|HS71B_HUMAN	507;512;512	sp|P0DMV9|HS71B_HUMAN;sp|P11142|HSP7C_HUMAN;sp|P54652|HSP72_HUMAN	512;507;510
sp|P0DMV9|HS71B_HUMAN;sp|P11142|HSP7C_HUMAN;sp|P11142|HSP7C_HUMAN	507;507;512	sp|P11142|HSP7C_HUMAN;sp|P11142|HSP7C_HUMAN;sp|P54652|HSP72_HUMAN	512;512;510
sp|P0DMV9|HS71B_HUMAN;sp|P11142|HSP7C_HUMAN;sp|P54652|HSP72_HUMAN	507;507;510	sp|P54652|HSP72_HUMAN;sp|P54652|HSP72_HUMAN;sp|P54652|HSP72_HUMAN	515;515;515
sp|P10809|CH60_HUMAN	125	sp|P10809|CH60_HUMAN	133
sp|P10809|CH60_HUMAN	196	sp|P10809|CH60_HUMAN	389
sp|P11142|HSP7C_HUMAN	159	sp|P11142|HSP7C_HUMAN	512
sp|P11142|HSP7C_HUMAN	319	sp|P11142|HSP7C_HUMAN	325
sp|P17987|TCP1_HUMAN	109	sp|Q99832|TCP7_HUMAN	109
sp|P17987|TCP1_HUMAN	126	sp|P17987|TCP1_HUMAN	515
sp|P17987|TCP1_HUMAN	126	sp|P50991|TCP4_HUMAN	55
sp|P17987|TCP1_HUMAN	227	sp|P17987|TCP1_HUMAN	365
sp|P17987|TCP1_HUMAN	313	sp|P49368|TCP3_HUMAN	529
sp|P17987|TCP1_HUMAN	466	sp|P17987|TCP1_HUMAN	494
sp|P17987|TCP1_HUMAN	466	sp|P50990|TCP8_HUMAN	466
sp|P17987|TCP1_HUMAN	481	sp|P17987|TCP1_HUMAN	499
sp|P17987|TCP1_HUMAN	494	sp|P50990|TCP8_HUMAN	466
sp|P31689|DNJA1_HUMAN	136	sp|P31689|DNJA1_HUMAN	194
sp|P31689|DNJA1_HUMAN	144	sp|P31689|DNJA1_HUMAN	190
sp|P40227|TCP6_HUMAN	10	sp|P40227|TCP6_HUMAN	530
sp|P40227|TCP6_HUMAN	10	sp|P49368|TCP3_HUMAN	21
sp|P40227|TCP6_HUMAN	10	sp|P50990|TCP8_HUMAN	16
sp|P40227|TCP6_HUMAN	10	sp|P50990|TCP8_HUMAN	37
sp|P40227|TCP6_HUMAN	10	sp|Q13216|ERCC8_HUMAN	167
sp|P40227|TCP6_HUMAN	10	sp|Q13216|ERCC8_HUMAN	212
sp|P40227|TCP6_HUMAN	10	sp|Q13216|ERCC8_HUMAN	85
sp|P40227|TCP6_HUMAN	127	sp|P40227|TCP6_HUMAN	502
sp|P40227|TCP6_HUMAN	127	sp|P49368|TCP3_HUMAN	163
sp|P40227|TCP6_HUMAN	138	sp|P40227|TCP6_HUMAN	502
sp|P40227|TCP6_HUMAN	199	sp|P50990|TCP8_HUMAN	400
sp|P40227|TCP6_HUMAN	222	sp|P40227|TCP6_HUMAN	278
sp|P40227|TCP6_HUMAN	258	sp|P40227|TCP6_HUMAN	265
sp|P40227|TCP6_HUMAN	261	sp|P40227|TCP6_HUMAN	265
sp|P40227|TCP6_HUMAN	265	sp|P40227|TCP6_HUMAN	273
sp|P40227|TCP6_HUMAN	273	sp|P40227|TCP6_HUMAN	280
sp|P40227|TCP6_HUMAN	530	sp|P49368|TCP3_HUMAN	21
sp|P40227|TCP6_HUMAN	530	sp|P49368|TCP3_HUMAN	222
sp|P40227|TCP6_HUMAN	530	sp|P49368|TCP3_HUMAN	381
sp|P40227|TCP6_HUMAN	530	sp|P49368|TCP3_HUMAN	527
sp|P40227|TCP6_HUMAN	530	sp|P49368|TCP3_HUMAN	528
sp|P40227|TCP6_HUMAN	530	sp|P49368|TCP3_HUMAN	78
sp|P40227|TCP6_HUMAN	530	sp|Q13216|ERCC8_HUMAN	167
sp|P40227|TCP6_HUMAN	530	sp|Q13216|ERCC8_HUMAN	212
sp|P40227|TCP6_HUMAN	530	sp|Q13216|ERCC8_HUMAN	34
sp|P48643|TCP5_HUMAN	223	sp|P48643|TCP5_HUMAN	242
sp|P48643|TCP5_HUMAN	242	sp|P48643|TCP5_HUMAN	370
sp|P48643|TCP5_HUMAN	483	sp|P50991|TCP4_HUMAN	139
sp|P48643|TCP5_HUMAN	535	sp|P50991|TCP4_HUMAN	2
sp|P48643|TCP5_HUMAN	64	sp|P78371|TCP2_HUMAN	522
sp|P49368|TCP3_HUMAN	138	sp|P49368|TCP3_HUMAN	507
sp|P49368|TCP3_HUMAN	196	sp|P49368|TCP3_HUMAN	317
sp|P49368|TCP3_HUMAN	203	sp|P49368|TCP3_HUMAN	381
sp|P49368|TCP3_HUMAN	21	sp|P50990|TCP8_HUMAN	16
sp|P49368|TCP3_HUMAN	21	sp|P50990|TCP8_HUMAN	20
sp|P49368|TCP3_HUMAN	21	sp|Q13216|ERCC8_HUMAN	167
sp|P49368|TCP3_HUMAN	21	sp|Q13216|ERCC8_HUMAN	212
sp|P49368|TCP3_HUMAN	21	sp|Q13216|ERCC8_HUMAN	85
sp|P49368|TCP3_HUMAN	222	sp|P49368|TCP3_HUMAN	381
sp|P49368|TCP3_HUMAN	234	sp|P49368|TCP3_HUMAN	367
sp|P49368|TCP3_HUMAN	317	sp|P49368|TCP3_HUMAN	381
sp|P49368|TCP3_HUMAN	527	sp|P49368|TCP3_HUMAN	529
sp|P49368|TCP3_HUMAN	529	sp|P49368|TCP3_HUMAN	78
sp|P49368|TCP3_HUMAN	529	sp|P50991|TCP4_HUMAN	65
sp|P50990|TCP8_HUMAN	138	sp|P50990|TCP8_HUMAN	421
sp|P50990|TCP8_HUMAN	224	sp|P50990|TCP8_HUMAN	62
sp|P50990|TCP8_HUMAN	318	sp|P50990|TCP8_HUMAN	326
sp|P50990|TCP8_HUMAN	326	sp|P50990|TCP8_HUMAN	400
sp|P50991|TCP4_HUMAN	139	sp|P78371|TCP2_HUMAN	46
sp|P50991|TCP4_HUMAN	193	sp|P50991|TCP4_HUMAN	384
sp|P50991|TCP4_HUMAN	2	sp|P50991|TCP4_HUMAN	21
sp|P50991|TCP4_HUMAN	2	sp|P50991|TCP4_HUMAN	29
sp|P50991|TCP4_HUMAN	2	sp|P50991|TCP4_HUMAN	42
sp|P50991|TCP4_HUMAN	2	sp|P78371|TCP2_HUMAN	119
sp|P50991|TCP4_HUMAN	2	sp|P78371|TCP2_HUMAN	120
sp|P50991|TCP4_HUMAN	2	sp|P78371|TCP2_HUMAN	522
sp|P50991|TCP4_HUMAN	2	sp|P78371|TCP2_HUMAN	72
sp|P50991|TCP4_HUMAN	2	sp|Q13216|ERCC8_HUMAN	212
sp|P50991|TCP4_HUMAN	2	sp|Q13216|ERCC8_HUMAN	85
sp|P50991|TCP4_HUMAN	21	sp|P50991|TCP4_HUMAN	21
sp|P50991|TCP4_HUMAN	21	sp|P50991|TCP4_HUMAN	29
sp|P50991|TCP4_HUMAN	21	sp|P50991|TCP4_HUMAN	42
sp|P50991|TCP4_HUMAN	21	sp|P78371|TCP2_HUMAN	119
sp|P50991|TCP4_HUMAN	21	sp|P78371|TCP2_HUMAN	441
sp|P50991|TCP4_HUMAN	21	sp|P78371|TCP2_HUMAN	522
sp|P50991|TCP4_HUMAN	213	sp|P50991|TCP4_HUMAN	395
sp|P50991|TCP4_HUMAN	232	sp|P50991|TCP4_HUMAN	395
sp|P50991|TCP4_HUMAN	288	sp|P50991|TCP4_HUMAN	292
sp|P50991|TCP4_HUMAN	29	sp|P50991|TCP4_HUMAN	42
sp|P50991|TCP4_HUMAN	29	sp|P78371|TCP2_HUMAN	119
sp|P50991|TCP4_HUMAN	29	sp|P78371|TCP2_HUMAN	120
sp|P50991|TCP4_HUMAN	29	sp|P78371|TCP2_HUMAN	40
sp|P50991|TCP4_HUMAN	497	sp|Q99832|TCP7_HUMAN	463
sp|P54652|HSP72_HUMAN	101	sp|P54652|HSP72_HUMAN	78
sp|P61201|CSN2_HUMAN	364	sp|P61201|CSN2_HUMAN	415
sp|P61201|CSN2_HUMAN	415	sp|P61201|CSN2_HUMAN	426
sp|P62877|RBX1_HUMAN	105	sp|Q9BT78|CSN4_HUMAN	200
sp|P62877|RBX1_HUMAN	89	sp|Q13216|ERCC8_HUMAN	167
sp|P62877|RBX1_HUMAN;sp|P62877|RBX1_HUMAN	25;25	sp|Q13619|CUL4A_HUMAN;sp|Q13620|CUL4B_HUMAN	465;619
sp|P62877|RBX1_HUMAN;sp|P62877|RBX1_HUMAN	89;89	sp|Q13619|CUL4A_HUMAN;sp|Q13620|CUL4B_HUMAN	705;859
sp|P78371|TCP2_HUMAN	119	sp|P78371|TCP2_HUMAN	119
sp|P78371|TCP2_HUMAN	119	sp|P78371|TCP2_HUMAN	431
sp|P78371|TCP2_HUMAN	119	sp|P78371|TCP2_HUMAN	441
sp|P78371|TCP2_HUMAN	120	sp|P78371|TCP2_HUMAN	441
sp|P78371|TCP2_HUMAN	191	sp|P78371|TCP2_HUMAN	402
sp|P78371|TCP2_HUMAN	522	sp|P78371|TCP2_HUMAN	527
sp|P78371|TCP2_HUMAN	522	sp|P78371|TCP2_HUMAN	82
sp|P78371|TCP2_HUMAN	527	sp|Q99832|TCP7_HUMAN	55
sp|Q13216|ERCC8_HUMAN	167	sp|Q13216|ERCC8_HUMAN	212
sp|Q13216|ERCC8_HUMAN	167	sp|Q13216|ERCC8_HUMAN	85
sp|Q13216|ERCC8_HUMAN	212	sp|Q13216|ERCC8_HUMAN	232
sp|Q13216|ERCC8_HUMAN	212	sp|Q13216|ERCC8_HUMAN	233
sp|Q13216|ERCC8_HUMAN	212	sp|Q13216|ERCC8_HUMAN	34
sp|Q13216|ERCC8_HUMAN	212	sp|Q13216|ERCC8_HUMAN	85
sp|Q13619|CUL4A_HUMAN	23	sp|Q13619|CUL4A_HUMAN	8
sp|Q13619|CUL4A_HUMAN	416	sp|Q13619|CUL4A_HUMAN	422
sp|Q13619|CUL4A_HUMAN	65	sp|Q16531|DDB1_HUMAN	496
sp|Q13619|CUL4A_HUMAN	8	sp|Q16531|DDB1_HUMAN	92
sp|Q13619|CUL4A_HUMAN;sp|Q13619|CUL4A_HUMAN	391;391	sp|Q13619|CUL4A_HUMAN;sp|Q13620|CUL4B_HUMAN	404;558
sp|Q13619|CUL4A_HUMAN;sp|Q13619|CUL4A_HUMAN	400;400	sp|Q13619|CUL4A_HUMAN;sp|Q13620|CUL4B_HUMAN	404;558
sp|Q13619|CUL4A_HUMAN;sp|Q13619|CUL4A_HUMAN	422;422	sp|Q13619|CUL4A_HUMAN;sp|Q13620|CUL4B_HUMAN	465;619
sp|Q13619|CUL4A_HUMAN;sp|Q13619|CUL4A_HUMAN	422;422	sp|Q13619|CUL4A_HUMAN;sp|Q13620|CUL4B_HUMAN	635;789
sp|Q13619|CUL4A_HUMAN;sp|Q13619|CUL4A_HUMAN	422;422	sp|Q13619|CUL4A_HUMAN;sp|Q13620|CUL4B_HUMAN	663;817
sp|Q13619|CUL4A_HUMAN;sp|Q13619|CUL4A_HUMAN	42;8	sp|Q13619|CUL4A_HUMAN;sp|Q13620|CUL4B_HUMAN	8;196
sp|Q13619|CUL4A_HUMAN;sp|Q13619|CUL4A_HUMAN;sp|Q13619|CUL4A_HUMAN;sp|Q13620|CUL4B_HUMAN	465;465;635;619	sp|Q13619|CUL4A_HUMAN;sp|Q13620|CUL4B_HUMAN;sp|Q13620|CUL4B_HUMAN;sp|Q13620|CUL4B_HUMAN	635;789;619;789
sp|Q13619|CUL4A_HUMAN;sp|Q13619|CUL4A_HUMAN;sp|Q13619|CUL4A_HUMAN;sp|Q13620|CUL4B_HUMAN	635;635;663;789	sp|Q13619|CUL4A_HUMAN;sp|Q13620|CUL4B_HUMAN;sp|Q13620|CUL4B_HUMAN;sp|Q13620|CUL4B_HUMAN	663;817;789;817
sp|Q13619|CUL4A_HUMAN;sp|Q13620|CUL4B_HUMAN	465;576	sp|Q13620|CUL4B_HUMAN;sp|Q13620|CUL4B_HUMAN	576;619
sp|Q13619|CUL4A_HUMAN;sp|Q13620|CUL4B_HUMAN	635;576	sp|Q13620|CUL4B_HUMAN;sp|Q13620|CUL4B_HUMAN	576;789
sp|Q13620|CUL4B_HUMAN	403	sp|Q13620|CUL4B_HUMAN	419
sp|Q16531|DDB1_HUMAN	1067	sp|Q16531|DDB1_HUMAN	92
sp|Q16531|DDB1_HUMAN	1131	sp|Q16531|DDB1_HUMAN	627
sp|Q16531|DDB1_HUMAN	1131	sp|Q16531|DDB1_HUMAN	628
sp|Q16531|DDB1_HUMAN	823	sp|Q16531|DDB1_HUMAN	897
sp|Q16531|DDB1_HUMAN	857	sp|Q16531|DDB1_HUMAN	897
sp|Q99832|TCP7_HUMAN	137	sp|Q99832|TCP7_HUMAN	401
sp|Q99832|TCP7_HUMAN	148	sp|Q99832|TCP7_HUMAN	153
sp|Q99832|TCP7_HUMAN	148	sp|Q99832|TCP7_HUMAN	368
sp|Q99832|TCP7_HUMAN	153	sp|Q99832|TCP7_HUMAN	172
sp|Q99832|TCP7_HUMAN	157	sp|Q99832|TCP7_HUMAN	172
sp|Q99832|TCP7_HUMAN	292	sp|Q99832|TCP7_HUMAN	320
sp|Q99832|TCP7_HUMAN	292	sp|Q99832|TCP7_HUMAN	55
sp|Q99832|TCP7_HUMAN	320	sp|Q99832|TCP7_HUMAN	366
sp|Q99832|TCP7_HUMAN	320	sp|Q99832|TCP7_HUMAN	368
sp|Q99832|TCP7_HUMAN	320	sp|Q99832|TCP7_HUMAN	55
sp|Q99832|TCP7_HUMAN	368	sp|Q99832|TCP7_HUMAN	401
sp|Q99832|TCP7_HUMAN	521	sp|Q99832|TCP7_HUMAN	77

## Sheet: !!NOTES!!
		unique peptides = Unique peptides Exp_basalcomplex (so not including Razor peptides)
		important proteins that were removed by using 2 unique peptides as a cut-off:
		E3 ubiquitin-protein ligase RBX1	RBX1	>sp|P62877|RBX1_HUMAN E3 ubiquitin-protein ligase RBX1 OS=Homo sapiens GN=RBX1 PE=1 SV=1	1	17.866
		Prefoldin subunit 4	PFDN4	>tr|E9PQY2|E9PQY2_HUMAN Prefoldin subunit 4 OS=Homo sapiens GN=PFDN4 PE=2 SV=1;>sp|Q9NQP4|PFD4_HUMAN Prefoldin subunit 4 OS=Homo sapiens GN=PFDN4 PE=1 SV=1	1	5.1125
